# Supplementary material for: Development of Resorbable Phosphate-Based Glass Microspheres as MRI Contrast Media Agents
Source: Molecules. 2024 Sep 10;29(18):4296. doi: 10.3390/molecules29184296 (PMC11434598; doi:10.3390/molecules29184296)
Supplement: Supplementary file 1 [file molecules-29-04296-s001.zip]

Archive with 1 entries (1 files):
- molecules-3168785-supplementary.pdf
